# Supplementary material for: Total Synthesis of Talarolide A and atrop-Talarolide A: Hydroxamate H-Bond Bridge Stabilization of Cyclic Peptide Conformers Invokes Non-Canonical Atropisomerism
Source: Mar Drugs. 2024 Oct 3;22(10):454. doi: 10.3390/md22100454 (PMC11509828; doi:10.3390/md22100454)
Supplement: Supplementary file 1 [file marinedrugs-22-00454-s001.zip]

Archive with 1 entries (1 files):
- marinedrugs-3230355-supplementary.pdf
